# Supplementary material for: β-Caryophyllene Ameliorates MSU-Induced Gouty Arthritis and Inflammation Through Inhibiting NLRP3 and NF-κB Signal Pathway: In Silico and In Vivo
Source: Front Pharmacol. 2021 Apr 23;12:651305. doi: 10.3389/fphar.2021.651305 (PMC8103215; doi:10.3389/fphar.2021.651305)
Supplement: Supplementary file 1 [file Table1.XLS]

## Sheet: S2
symbol	logFC	entrezID
TNF	1	7124
IL6	1	3569
IL10	1	3586
NLRP3	1	114548
TLR4	1	7099
CRP	1	1401
NOD2	1	64127
IL1RN	1	3557
CXCL8	1	3576
MEFV	1	4210
IL1B	1	3553
TLR2	1	7097
HLA-B	1	3106
TNFRSF1A	1	7132
HLA-DRB1	1	3123
TGFB1	1	7040
IFNG	1	3458
CCL2	1	6347
PTPN22	1	26191
IL23R	1	149233
IRF5	1	3663
IL17A	1	3605
CD40LG	1	959
LTA	1	4049
PTGS2	1	5743
CIITA	1	4261
IL4	1	3565
MMP9	1	4318
MMP1	1	4312
ALB	1	213
VCAM1	1	7412
SELE	1	6401
IL18	1	3606
STAT4	1	6775
STAT3	1	6774
MVK	1	4598
HMGB1	1	3146
CFTR	1	1080
ABCB1	1	5243
NLRP1	1	22861
IL2RA	1	3559
IL1A	1	3552
IL2	1	3558
TP53	1	7157
PSTPIP1	1	9051
TNFRSF1B	1	7133
CXCL10	1	3627
MIF	1	4282
ITGAM	1	3684
NOS2	1	4843
IL12B	1	3593
S100A9	1	6280
SAA1	1	6288
MIR146A	1	406938
F2	1	2147
CCL3	1	6348
MUC1	1	4582
S100A8	1	6279
CD79A	1	973
IL1R1	1	3554
ADIPOQ	1	9370
SPP1	1	6696
CD4	1	920
OTULIN	1	90268
MIR155	1	406947
LEP	1	3952
PPARG	1	5468
CSF2	1	1437
PADI4	1	23569
MYD88	1	4615
KNG1	1	3827
INS	1	3630
SLC22A4	1	6583
VEGFA	1	7422
HP	1	3240
SELP	1	6403
CASP1	1	834
TNFSF11	1	8600
HMOX1	1	3162
MMP3	1	4314
THBD	1	7056
RELA	1	5970
GPT	1	2875
MMP2	1	4313
CXCL2	1	2920
TERT	1	7015
PPARA	1	5465
NOD1	1	10392
TNFRSF11B	1	4982
ADA	1	100
CASR	1	846
NR1H3	1	10062
PTGS1	1	5742
F5	1	2153
APOE	1	348
CAT	1	847
IFNA1	1	3439
UMOD	1	7369
SERPINE1	1	5054
ADAM17	1	6868
C5	1	727
HLA-A	1	3105
IRAK4	1	51135
B2M	1	567
MAPK14	1	1432
MIR150	1	406942
JAK2	1	3717
CSF1	1	1435
FGFR2	1	2263
EGF	1	1950
APOA1	1	335
PYCARD	1	29108
CD44	1	960
NGF	1	4803
LACC1	1	144811
ACE	1	1636
NFKBIA	1	4792
FCGR3A	1	2214
TF	1	7018
PON1	1	5444
NFE2L2	1	4780
TNFAIP6	1	7130
CD14	1	929
MAPK8	1	5599
TFRC	1	7037
VDR	1	7421
POMC	1	5443
IL3	1	3562
XDH	1	7498
MMP13	1	4322
MAPK1	1	5594
BMP6	1	654
SOCS3	1	9021
IL1RAPL2	1	26280
SYK	1	6850
BCL2	1	596
IL6R	1	3570
CALR	1	811
ABCG2	1	9429
MICA	1	100507436
LPL	1	4023
COX5A	1	9377
SLC17A5	1	26503
MMP12	1	4321
CHUK	1	1147
KITLG	1	4254
TREM1	1	54210
HLA-C	1	3107
JAZF1	1	221895
IGF1	1	3479
HFE	1	3077
ANKH	1	56172
H19	1	283120
RBP4	1	5950
CTSB	1	1508
IDO1	1	3620
SST	1	6750
ALPL	1	249
AGT	1	183
TNFRSF11A	1	8792
APOC2	1	344
HGF	1	3082
PLA2G6	1	8398
CCN2	1	NA
KDR	1	3791
LDLR	1	3949
LACTB	1	114294
EPO	1	2056
MAPT	1	4137
MTHFR	1	4524
PF4	1	5196
PIK3C2A	1	5286
DARS2	1	55157
ACAN	1	176
FCRL3	1	115352
MLXIPL	1	51085
BCL2L1	1	598
SLC37A4	1	2542
COL2A1	1	1280
CST3	1	1471
JAK1	1	3716
TXN	1	7295
PRL	1	5617
LYN	1	4067
CYP2E1	1	1571
G6PD	1	2539
HSP90AA1	1	3320
DCDC2	1	51473
TYMS	1	7298
SRC	1	6714
ABCA1	1	19
G6PC	1	2538
APOB	1	338
NPHP1	1	4867
NPHP4	1	261734
ITGB3	1	3690
BMP2	1	650
ALPK1	1	80216
H2AC18	1	NA
THBS1	1	7057
JAK3	1	3718
AQP1	1	358
PTPN11	1	5781
MEN1	1	4221
CYP3A4	1	1576
VIM	1	7431
TSHR	1	7253
KIT	1	3815
HMGCR	1	3156
ADAMTS5	1	11096
PTGES	1	9536
NEAT1	1	283131
PLAU	1	5328
MB	1	4151
HRH2	1	3274
HBG2	1	3048
HPRT1	1	3251
CHKB	1	1120
PRKCA	1	5578
SIRT1	1	23411
STAT5A	1	6776
IGFBP1	1	3484
SPTB	1	6710
INSR	1	3643
CPT2	1	1376
CARD8	1	22900
TRPA1	1	8989
ALDH2	1	217
CD27	1	939
PRPS1	1	5631
GAD1	1	2571
GAL	1	51083
HNF4A	1	3172
LPA	1	4018
GATA1	1	2623
CETP	1	1071
OPLAH	1	26873
TNFRSF10B	1	8795
ADAMTS4	1	9507
CTSL	1	1514
PPARD	1	5467
REN	1	5972
CLEC12A	1	160364
FUT2	1	2524
NR5A2	1	2494
ADRB3	1	155
APOC3	1	345
FYN	1	2534
PDGFRB	1	5159
IGF1R	1	3480
P2RX7	1	5027
AHR	1	196
PDGFRA	1	5156
MYH9	1	4627
RAPGEF3	1	10411
ACHE	1	43
G6PC3	1	92579
TYK2	1	7297
RARB	1	5915
UGT1A1	1	54658
SGK1	1	6446
LIPC	1	3990
PDZK1	1	5174
IGF2R	1	3482
APRT	1	353
PTH	1	5741
RREB1	1	6239
COMT	1	1312
BDKRB2	1	624
PTK2B	1	2185
MYOM2	1	9172
RHOD	1	29984
XPNPEP3	1	63929
SLC2A9	1	56606
SLC22A12	1	116085
SLC22A11	1	55867
APOA2	1	336
LCAT	1	3931
ADSL	1	158
NR0B2	1	8431
MMP14	1	4323
SPTA1	1	6708
SLC10A2	1	6555
PPARGC1B	1	133522
PHGDH	1	26227
TRAPPC11	1	60684
ALMS1	1	7840
APOA5	1	116519
ABCB11	1	8647
CXCL16	1	58191
MC3R	1	4159
SLC17A3	1	10786
SLC16A9	1	220963
SLC17A1	1	6568
CARMIL1	1	55604
NAT2	1	10
KLKB1	1	3818
CD47	1	961
COG2	1	22796
PLD1	1	5337
MC4R	1	4160
ACVRL1	1	94
NLRP4	1	147945
PNP	1	4860
ANKRD55	1	79722
RHOA	1	387
TXNIP	1	10628
RASGRP2	1	10235
GCKR	1	2646
BMPR2	1	659
PTK2	1	5747
MAOA	1	4128
GALK1	1	2584
DAB2	1	1601
HCK	1	3055
ADH1B	1	125
PPARGC1A	1	10891
LRP2	1	4036
LGALS9	1	3965
CASP5	1	838
SLC4A1	1	6521
SCD	1	6319
THRB	1	7068
GYPC	1	2995
NLRP2	1	55655
ABCC4	1	10257
HNF1A	1	6927
UCP2	1	7351
CPS1	1	1373
BLOC1S6	1	26258
P2RY6	1	5031
SLC12A3	1	6559
CLCNKB	1	1188
S100A4	1	6275
CD160	1	11126
STC1	1	6781
ANK1	1	286
PSORS1C1	1	170679
PRDX2	1	7001
PANX1	1	24145
TFAP2A	1	7020
REV3L	1	5980
EPB42	1	2038
GPI	1	2821
NT5E	1	4907
ARID1B	1	57492
GBE1	1	2632
CLNK	1	116449
SLCO1B1	1	10599
HNF1B	1	6928
MYH11	1	4629
PLAA	1	9373
PHKA2	1	5256
ACADS	1	35
NRXN2	1	9379
VPS45	1	11311
UGT1A8	1	54576
ABCG1	1	9619
CD93	1	22918
ABCF1	1	23
KCNQ1	1	3784
TRPM2	1	7226
TXNRD2	1	10587
NFAT5	1	10725
CABIN1	1	23523
CHKA	1	1119
PKD2	1	5311
SFTA3	1	253970
SH3KBP1	1	30011
SEC61A1	1	29927
FADS1	1	3992
TET2	1	54790
FLT3LG	1	2323
AKR1C3	1	8644
UGT1A6	1	54578
INPP5D	1	3635
PRKAG2	1	51422
PFKM	1	5213
ARNT	1	405
MAF	1	4094
AKR1A1	1	10327
CASQ1	1	844
MYO9A	1	4649
EPHA3	1	2042
SLC12A1	1	6557
DMBX1	1	127343
HCP5	1	10866
SEC23B	1	10483
DNAJB11	1	51726
PTPRF	1	5792
ACADM	1	34
PRKG2	1	5593
IVD	1	3712
ENPEP	1	2028
ATXN2	1	6311
HPS5	1	11234
SFMBT1	1	51460
URAHP	1	100130015
WWOX	1	51741
ABO	1	28
CALCB	1	797
HDAC7	1	51564
INHBB	1	3625
MIR302B	1	442894
RPS3	1	6188
KIF3A	1	11127
HDC	1	3067
THPO	1	7066
IL1F10	1	84639
PYGM	1	5837
AMPD1	1	270
MIR3936HG	1	553103
TAX1BP1	1	8887
PKLR	1	5313
MPL	1	4352
DPF2	1	5977
LTBP3	1	4054
DUSP19	1	142679
FAU	1	2197
TEC	1	c("7006", "100124696")
NFE2	1	4778
CYP2C8	1	1558
CBL	1	867
BAZ1B	1	9031
ABL1	1	25
EPHA2	1	1969
MAP3K11	1	4296
TBXAS1	1	6916
PRKG1	1	5592
TUBB	1	203068
B4GALT1	1	2683
CD177	1	57126
EPOR	1	2057
TXNRD1	1	7296
ACVR2A	1	92
FOXA2	1	3170
FLT3	1	2322
USP2	1	9099
ITPR1	1	3708
ASS1	1	445
HS3ST1	1	9957
SLC2A5	1	6518
GCK	1	2645
LILRA3	1	11026
PLCB3	1	5331
PTPRD	1	5789
WNT5B	1	81029
CYP4A11	1	1579
SLC6A3	1	6531
ABCC8	1	6833
MYH10	1	4628
ALDH1A2	1	8854
SLC28A2	1	9153
RBFOX1	1	54715
CREBRF	1	153222
SCYL1	1	57410
PRODH	1	5625
PCBD1	1	5092
ABCC9	1	10060
PKD2L1	1	9033
CDH4	1	1002
SLC22A7	1	10864
SLC2A6	1	11182
SUGT1	1	10910
ANO2	1	57101
AATK	1	9625
PKNOX2	1	63876
BCAS3	1	54828
ADSS2	1	NA
PRTFDC1	1	56952
MRPS36P2	1	347706
LRP6	1	4040
SERPINB6	1	5269
BTN3A1	1	11119
KIF16B	1	55614
BTN3A2	1	11118
MLXIP	1	22877
MIR488	1	574441
MIR920	1	100126320
AMPD3	1	272
LPXN	1	9404
TPST1	1	8460
CMAHP	1	8418
AMPD2	1	271
PFKL	1	5211
RGS2	1	5997
UGT1A9	1	54600
ADD2	1	119
FGF5	1	2250
HBG1	1	3047
GYPA	1	2993
GLS2	1	27165
ASAH2	1	56624
DACH1	1	1602
ELOVL2	1	54898
SYVN1	1	84447
WDR1	1	9948
LILRA1	1	11024
PRPSAP1	1	5635
PRPSAP2	1	5636
CNMD	1	11061
BAIAP2-DT	1	440465
UGT1A	1	7361
PAX2	1	5076
ACVR1B	1	91
KCNJ11	1	3767
TUBB1	1	81027
PFKP	1	5214
RELN	1	5649
ARHGAP26	1	23092
ETFDH	1	2110
CYP4B1	1	1580
RAPGEF4	1	11069
SLC22A1	1	6580
FANCE	1	2178
RAD52	1	5893
CACNA2D3	1	55799
ERC1	1	23085
DCBLD2	1	131566
CNTN4	1	152330
MYO18B	1	84700
NRG4	1	145957
SF1	1	7536
AKT1S1	1	84335
UGT1A3	1	54659
NRBP1	1	29959
DMTN	1	2039
PDXDC1	1	23042
INHBC	1	3626
A1CF	1	29974
ZMYM1	1	79830
NBPF3	1	84224
ATP5PF	1	522
RAD17P1	1	9207
